# Supplementary material for: Cell-Free DNA Analysis of Fetal Aneuploidies in Early Pregnancy Loss
Source: J Clin Med. 2024 Jul 23;13(15):4283. doi: 10.3390/jcm13154283 (PMC11313239; doi:10.3390/jcm13154283)
Supplement: Supplementary file 1 [file jcm-13-04283-s001.zip]

Archive with 1 entries (1 files):
- jcm-3062011-supplementary.pdf
